# Supplementary material for: Quantitative analysis of new drug registration policies for traditional Chinese medicine using the PMC index model
Source: Front Public Health. 2025 May 27;13:1585350. doi: 10.3389/fpubh.2025.1585350 (PMC12149106; doi:10.3389/fpubh.2025.1585350)
Supplement: Supplementary file 1 [file Table_1.xlsx]

## Sheet: Sheet1
Primary variable	Sub-variables	Evaluation criteria	Reference
Nature of policy (X1)	Forecast (X1-1)	Determine if the policy reflects the forecast	(50)
	Guidance (X1-2)	Determine if the policy reflects guidance
	Description (X1-3)	Determine if the policy reflects the description
	Regulation (X1-4)	Determine if the policy reflects regulation
	Plan (X1-5)	Determine if the policy reflects the plan
	Support (X1-6)	Determine if the policy reflects support
Policy timeliness (X2)	Long term (3-5 years) (X2-1)	Determine if the policy is a long-term policy	(51)
	Short term (1-3 years) (X2-2)	Determine if the policy is a short-term policy
	Within one year (X2-3)	Determine if the policy is a one-year limitation policy
Issuing Institution (X3)	Country (X3-1)	Determine if the policy is issued by a state agency	(52)
	Autonomous Regions and municipalities (X3-2)	Determine whether the policy is issued by an autonomous region and municipality
	Administrative departments (X3-3)	Determine if the policy is issued by each executive branch
	Other (X3-4)	Determine if the policy is issued for other agencies
Object of Policy (X4)	Authority (X4-1)	Determine if the target of the policy is an authority	(53)
	Business (X4-2)	Determine if the policy is aimed at a business
	Hospital (X4-3)	Determine if the policy is targeted to a hospital
	Laboratory (X4-4)	Determine if the subject of the policy is a laboratory
Policy Function (X5)	Guiding Development (X5-1)	Determine if the policy function has guided development	(54)
	Prescriptive Standards (X5-2)	Determine if the policy function has a prescribed standard
	Optimization Procedure (X5-3)	Determine if the policy function has an optimization procedure
	Encourage Innovation (X5-4)	Determine whether the policy function is encouraging innovation
	Optimize product structure (X5-5)	Determine if the policy function has an optimized product structure
	Perfect the system (X5-6)	Determine if the policy function has a perfect system
Policy Content (X6)	Technical Guidance (X6-1)	Determine if the policy content has technical guidance	(55)
	Prioritizing resources (X6-2)	Determine if the policy content has a priority allocation resource
	Shorten review time limit (X6-3)	Determine if the policy content has a shortened review time limit
	The application requirements (X6-4)	Determine if the policy content is eligible for application
	Application Path (X6-5)	Determine if the policy content has an application path
	Registration Verification and Inspection (X6-6)	Determine if the policy content has registration verification and inspection
Policy Approach (X7)	Coercive (X7-1)	Determine if the policy approach is coercive	(15)
	Service Type (X7-2)	Determine if the policy approach is service-oriented
	Incentive-based (X7-3)	Determine if the policy approach is incentive
Incentive Method (X8)	Program Simplification (X8-1)	Determine if the policy incentive method has procedural simplification	(15)
	Enrollment Subsidy (X8-2)	Determine if the policy incentive method has a enrollment subsidy
	Intellectual Property Protection (X8-3)	Determine whether the policy incentive method has intellectual property protection
	Regulation and Evaluation (X8-4)	Determine whether the policy incentive method has regulation and evaluation
Scientificity of policy (X9)	Well-founded (X9-1)	Determine whether the policy is scientifically sound
	Detailed content (X9-2)	Determine whether the policy is scientific and detailed	(47)
	Detail Measures (X9-3)	Determine whether the policy is scientific and refined measures
	Clear division of Labor (X9-4)	Determine whether the scientific nature of the policy has a clear division of labor
	Clear responsibilities and rights (X9-5)	Determine whether the scientific nature of the policy is clear in terms of responsibilities and rights
