# Supplementary material for: Quantitative analysis of new drug registration policies for traditional Chinese medicine using the PMC index model
Source: Front Public Health. 2025 May 27;13:1585350. doi: 10.3389/fpubh.2025.1585350 (PMC12149106; doi:10.3389/fpubh.2025.1585350)
Supplement: Supplementary file 2 [file Table_2.xlsx]

## Sheet: Sheet1
PMC-Index	0≤PMC＜4	4≤PMC＜6	6≤PMC＜8	8≤PMC＜9
Evaluation	Bad	Good	Excellent	Perfect
