# Supplementary material for: Quantitative analysis of new drug registration policies for traditional Chinese medicine using the PMC index model
Source: Front Public Health. 2025 May 27;13:1585350. doi: 10.3389/fpubh.2025.1585350 (PMC12149106; doi:10.3389/fpubh.2025.1585350)
Supplement: Supplementary file 3 [file Table_3.xlsx]

## Sheet: Sheet1
	Policy name	X1	X2	X3	X4	X5	X6	X7	X8	X9	PMC-Index
P1	Drug Administration Law of the People's Republic of China, 1985	0.67	1	0.25	1	0.5	0.5	0.67	0.5	0.8	5.89
P2	New Drug (Traditional Chinese Medicine) Application Materials Project, 1985	0.33	0.67	0.25	0.5	0.33	0.33	0.67	0.25	0.6	3.93
P3	Regulations on the Protection of New Drugs and Technology Transfer, 1985	0.5	0.67	0.25	0.5	0.33	0.33	0.67	0.25	0.4	3.9
P4	Measures for the Approval of New Drugs 1985	0.5	1	0.25	1	0.33	0.67	0.67	0.5	0.8	5.72
P5	Supplementary Provisions and Instructions on the Issue of Traditional Chinese Medicine in the Measures for Approval of New Drugs 1987	0.83	0.67	0.25	1	0.83	0.5	0.67	0.25	0.4	5.4
P6	Some Supplementary Provisions on the Approval and Administration of New Drugs 1988	0.5	0.67	0.25	1	0.5	0.67	0.67	0.5	0.6	5.36
P7	The Revision and Supplementary Provisions of the Measures for the Examination and Approval of New Drugs Concerning Traditional Chinese Medicine 1992	0.5	0.67	0.25	1	0.5	0.33	0.67	0.5	0.6	5.02
P8	Notice on Several Issues Concerning the Administration of Drug Approval, 1992	0.83	1	0.25	1	0.83	0.67	1	0.5	0.8	6.88
P9	Supplementary Notice on the Approval of Confidential New Chinese Medicine Varieties, 1993	0.67	1	0.25	1	0.5	0.67	1	0.5	0.6	6.19
P10	Guiding Principles for Clinical Research of New Traditional Chinese Medicine	0.67	1	0.25	1	0.5	0.67	0.67	0.5	0.6	5.86
P11	"Guidelines for Research on New Drugs of Traditional Chinese Medicine" Pharmacy, Pharmacology, and Toxicology	0.67	1	0.25	1	0.5	0.67	0.67	0.5	0.6	5.86
P12	Guiding Principles for the Development of Traditional Chinese Medicine Injections	0.67	1	0.25	1	0.5	0.67	0.67	0.5	0.6	5.86
P13	Guidelines for Pharmaceutical Research of New Traditional Chinese Medicine	0.67	1	0.25	1	0.67	0.5	0.67	0.5	0.6	5.86
P14	Guiding Principles for Clinical Research of New Chinese Medicine	0.5	1	0.25	1	0.5	0.67	0.67	0.5	0.4	5.49
P15	Guiding Principles for the Research of Traditional Chinese Medicine Injections	0.5	1	0.25	1	0.5	0.67	0.67	0.5	0.4	5.49
P16	Guidelines for Research on New Toxicology of Traditional Chinese Medicine	0.5	1	0.25	1	0.5	0.67	0.67	0.5	0.4	5.49
P17	Regulations on the Protection of New Drugs and Technology Transfer 1999	0.67	1	0.25	1	0.5	0.5	0.67	0.5	0.6	5.69
P18	Annex 2: Application Materials for New Drugs (Traditional Chinese Medicine) 1999	0.33	0.67	0.25	0.5	0.33	0.33	0.67	0.25	0.6	3.93
P19	Guidelines for Pharmacological Research on New Chinese Medicine	0.5	1	0.25	1	0.5	0.67	0.67	0.5	0.4	5.49
P20	Measures for the Approval of New Drugs, 1999	0.67	1	0.25	1	0.5	0.67	0.67	0.5	0.8	6.06
P21	Good Manufacturing Practice (revised in 1998) 1999	0.67	0.67	0.25	1	0.5	0.33	0.67	0.5	0.6	5.19
P22	Standard for Quality Control of Drug Trade (Order No. 20 of the Bureau) 2000	0.5	0.67	0.25	1	0.5	0.33	0.67	0.5	0.6	5.02
P23	Drug Administration Law of the People's Republic of China, 2001	0.67	1	0.25	1	0.67	0.67	0.67	0.5	0.8	6.23
P24	Annex 1: Classification and Application Requirements for Registration of Traditional Chinese Medicine and natural Medicine 2002	0.33	0.67	0.25	0.5	0.33	0.33	0.67	0.25	0.6	3.93
P25	Regulations for the Implementation of the Drug Administration Law, 2002	0.83	1	0.25	1	0.67	0.67	0.67	0.5	0.6	6.19
P26	Measures for the Administration of Drug Registration (for trial implementation)2002	0.67	0.67	0.25	1	0.5	0.5	0.33	0.5	0.4	4.82
P27	Good Practice for Drug Marketing (GAP)2002	0.67	0.67	0.25	1	0.5	0.5	0.67	0.5	0.6	5.36
P28	Guidelines for Clinical Research of New Traditional Chinese Medicine, 2002	0.5	1	0.25	1	0.5	0.67	0.67	0.5	0.4	5.49
P29	Supplementary Provisions on the Administration of Drug Registration 2003	0.67	0.67	0.25	1	0.67	0.67	0.67	0.5	0.6	5.7
P30	Good Clinical Practice (GCP)2003	0.67	0.67	0.25	1	0.5	0.5	0.67	0.5	0.6	5.36
P31	Good Clinical Practice for Non-Clinical Research (GLP) 2003	0.67	0.67	0.25	1	0.5	0.5	0.67	0.5	0.6	5.36
P32	Measures for the Supervision and Administration of Drug Production in 2004	0.67	0.67	0.25	1	0.5	0.5	0.67	0.5	0.6	5.36
P33	Measures for the Administration of Packaging Materials and Containers for Direct Contact with Pharmaceuticals 2004	0.33	0.67	0.25	0.5	0.5	0.5	0.33	0.5	0.6	4.18
P34	Annex 1: Classification and Application Requirements for Registration of Traditional Chinese Medicine and natural Medicine 2005	0.33	0.67	0.25	0.5	0.33	0.33	0.67	0.25	0.6	3.93
P35	Procedures and requirements for on-site inspection and sampling of drug registration (trial implementation) 2005	0.5	0.67	0.25	0.5	0.5	0.33	0.67	0.5	0.6	4.52
P36	Special Procedures for Drug Approval by the State Food and Drug Administration, 2005	0.67	0.67	0.25	1	0.67	0.67	0.67	0.5	0.6	5.7
P37	Measures for Drug Registration Administration, 2005	0.67	0.67	0.25	1	0.5	0.5	0.67	0.5	0.4	5.16
P38	Technical guidelines for research on extraction and purification of traditional Chinese medicine and natural drugs	0.67	1	0.25	1	0.5	0.67	0.67	0.5	0.6	5.86
P39	Technical guidelines for research on traditional Chinese medicine and natural medicine preparations	0.67	1	0.25	1	0.5	0.67	0.67	0.5	0.6	5.86
P40	Technical guidelines for pre-treatment of raw materials of traditional Chinese medicine and natural medicine	0.67	1	0.25	1	0.5	0.67	0.67	0.5	0.6	5.86
P41	Technical guidelines for pilot study of traditional Chinese medicine and natural drugs	0.67	1	0.25	1	0.5	0.67	0.67	0.5	0.6	5.86
P42	Regulations on the Administration of Drug Instructions and Labels 2006	0.5	1	0.25	0.5	0.5	0.67	0.67	0.75	0.8	5.64
P43	Guiding Principles for writing prescription drug instructions of traditional Chinese medicine and natural medicine	0.67	1	0.25	1	0.5	0.67	0.67	0.5	0.6	5.86
P44	Requirements for writing the contents of prescription instructions of traditional Chinese medicine and natural medicine	0.67	1	0.25	1	0.5	0.67	0.67	0.5	0.6	5.86
P45	Technical Guidelines for Stability Research of Traditional Chinese Medicine and natural Drugs	0.67	1	0.25	1	0.5	0.67	0.67	0.5	0.6	5.86
P46	Measures for the Supervision and Administration of Drug Circulation (Order No. 26 of the Bureau) 2007	0.67	1	0.25	0.5	0.67	0.5	0.67	0.5	0.6	5.36
P47	Measures for the Administration of Drug Registration 2007	0.67	0.67	0.25	1	0.67	0.67	0.67	0.5	0.4	5.5
P48	Standards for Review and Publication of Drug Advertisements 2007	0.67	1	0.25	0.5	0.67	0.5	0.67	0.75	0.6	5.61
P49	Technical guidelines for the format and content of review materials for traditional Chinese medicine and natural medicine -- Summary and evaluation of the main research results	0.67	1	0.25	1	0.5	0.67	0.67	0.5	0.6	5.86
P50	Technical guidelines for the format and content of review materials of traditional Chinese medicine and natural medicine -- Clinical research review	0.67	1	0.25	1	0.5	0.67	0.67	0.5	0.6	5.86
P51	Technical guidelines for the format and content of review materials on traditional Chinese medicine and natural medicine: a review of pharmacological and toxicological studies	0.67	1	0.25	1	0.5	0.67	0.67	0.5	0.6	5.86
P52	Technical guidelines for the format and content of review materials for traditional Chinese medicine and natural medicine: a review of pharmaceutical research materials	0.67	1	0.25	1	0.5	0.67	0.67	0.5	0.6	5.86
P53	Annex 1: Classification and application requirements for registration of Traditional Chinese Medicine and natural Medicine 2007	0.33	0.67	0.25	0.5	0.33	0.33	0.67	0.25	0.6	3.93
P54	Technical guidelines for long-term toxicity study of traditional Chinese medicine and natural drugs	0.67	1	0.25	1	0.5	0.67	0.67	0.5	0.6	5.86
P55	Technical guidelines for the study of acute toxicity of traditional Chinese medicine and natural drugs	0.67	1	0.25	1	0.5	0.67	0.67	0.5	0.6	5.86
P56	Medical theory and principles of literature writing for clinical research of traditional Chinese medicine and natural drugs	0.67	1	0.25	1	0.5	0.67	0.67	0.5	0.6	5.86
P57	Technical guidelines for research on local irritation and hemolysis of traditional Chinese medicine and natural medicine	0.67	1	0.25	1	0.5	0.67	0.67	0.5	0.6	5.86
P58	Principles for writing clinical trial reports of traditional Chinese medicine and natural drugs	0.67	1	0.25	1	0.5	0.67	0.67	0.5	0.6	5.86
P59	Technical guidelines for general pharmacological research of traditional Chinese medicine and natural drugs	0.67	1	0.25	1	0.5	0.67	0.67	0.5	0.6	5.86
P60	Technical guidelines for research on immunotoxicity (allergy, photoallergy) of traditional Chinese medicine and natural drugs	0.67	1	0.25	1	0.5	0.67	0.67	0.5	0.6	5.86
P61	Principles for writing drug instructions of traditional Chinese medicine and natural medicine	0.67	1	0.25	1	0.5	0.67	0.67	0.5	0.6	5.86
P62	Technical guidelines for drug genotoxicity research	0.67	1	0.25	1	0.5	0.67	0.67	0.5	0.6	5.86
P63	Technical guidelines for clinically independent drug studies	0.67	1	0.25	1	0.5	0.67	0.67	0.5	0.6	5.86
P64	Basic technical requirements for injections of traditional Chinese medicine and natural drugs	0.67	1	0.25	1	0.5	0.67	0.67	0.5	0.6	5.86
P65	Supplementary Provisions on the Registration and Administration of Traditional Chinese Medicine, 2008	0.83	1	0.25	1	0.67	0.67	0.67	0.5	0.6	6.19
P66	Regulations on the Administration of On-site Inspection of Drug Registration in 2008	0.5	1	0.25	1	0.67	0.67	0.67	0.5	0.6	5.86
P67	Special Regulations on the Registration and Administration of Traditional Chinese Medicine in 2008	0.83	1	0.25	1	0.67	0.67	0.67	0.5	0.6	6.19
P68	Determination criteria and treatment principles for ambiguous quality standards of traditional Chinese medicine	0.67	1	0.25	1	0.5	0.67	0.67	0.5	0.6	5.86
P69	Principles for the treatment of Chinese medicinal species containing endangered medicinal materials	0.67	1	0.25	1	0.5	0.67	0.67	0.5	0.6	5.86
P70	Principles for dealing with problems related to the process of traditional Chinese medicine	0.67	1	0.25	1	0.5	0.67	0.67	0.5	0.6	5.86
P71	Principles for the treatment of toxic medicinal materials and other Chinese medicine varieties with safety problems	0.67	1	0.25	1	0.5	0.67	0.67	0.5	0.6	5.86
P72	Principles for dealing with problems related to TCM external preparations	0.67	1	0.25	1	0.5	0.67	0.67	0.5	0.6	5.86
P73	Principles of dealing with problems related to quality control research of traditional Chinese medicine	0.67	1	0.25	1	0.5	0.67	0.67	0.5	0.6	5.86
P74	Regulations on the Administration of Special Approval for New Drug Registration 2009	0.83	1	0.25	1	0.67	0.67	0.67	0.5	0.6	6.19
P75	Technical guidelines for the necessity of carcinogenicity testing of drugs	0.67	1	0.25	1	0.5	0.67	0.67	0.5	0.6	5.86
P76	Technical requirements for rational selection of dosage forms of modified traditional Chinese medicine	0.67	1	0.25	1	0.5	0.67	0.67	0.5	0.6	5.86
P77	Regulations for the Administration of Pharmaceutical Production, Decree No. 79 of the Ministry of Health, 2011	0.5	0.67	0.25	1	0.5	0.5	0.67	0.5	0.6	5.19
P78	Regulation and arrangement of drug registration and application materials	0.5	1	0.25	1	0.5	0.5	0.67	0.5	0.6	5.52
P79	Technical guidelines for Research on Alteration of Marketed Traditional Chinese Medicine (1)	0.67	1	0.25	1	0.5	0.67	0.67	0.5	0.6	5.86
P80	Guiding principles for the management of Phase I drug clinical trials (Trial)	0.33	0.67	0.25	1	0.5	0.5	0.33	0.5	0.6	4.68
P81	Guiding Principles for Drug Interaction Research 2012	0.5	1	0.25	1	0.5	0.5	0.67	0.25	0.6	5.27
P82	Opinions of the State Food and Drug Administration on Deepening the Reform of Drug evaluation and Approval and Further Encouraging Drug Innovation, 2013	0.83	1	0.25	1	0.67	0.67	0.67	0.5	0.6	6.19
P83	Traditional Chinese Medicine Law of the People's Republic of China, 2013	0.67	1	0.25	1	0.83	0.83	0.67	0.75	0.6	6.6
P84	Standard for Quality Control of Drug Distribution (Decree No. 90 of the Ministry of Health), 2013	0.67	0.67	0.25	1	0.5	0.67	0.67	0.5	0.8	5.73
P85	Regulations on Simplified Registration and Approval Administration of Compound Preparations of Ancient Famous Prescriptions of Traditional Chinese Medicine, 2013	0.67	0.67	0.25	1	0.67	0.67	0.67	0.5	0.6	5.7
P86	Opinions on Promoting the Inheritance, Innovation and Development of Traditional Chinese Medicine, 2013	0.83	1	0.25	1	0.67	0.67	0.67	0.67	0.6	6.36
P87	Technical requirements for New natural medicine Research 2013	0.67	1	0.25	1	0.5	0.67	0.67	0.5	0.6	5.86
P88	Technical guidelines for research on modified dosage forms of traditional Chinese medicine and natural medicines 2014	0.67	1	0.25	1	0.5	0.67	0.67	0.5	0.6	5.86
P89	The potential effect of drugs on QT interval prolongation is not a technical guideline for clinical research	0.67	1	0.25	1	0.5	0.67	0.67	0.5	0.6	5.86
P90	Technical guidelines for pharmacological research on drug safety	0.67	1	0.25	1	0.5	0.67	0.67	0.5	0.6	5.86
P91	Technical guidelines for drug irritant, allergic, and hemolytic research	0.67	1	0.25	1	0.5	0.67	0.67	0.5	0.6	5.86
P92	Technical guidelines for single-dose drug toxicity studies	0.67	1	0.25	1	0.5	0.67	0.67	0.5	0.6	5.86
P93	Technical guidelines for drug toxicokinetics studies	0.67	1	0.25	1	0.5	0.67	0.67	0.5	0.6	5.86
P94	Technical guidelines for non-clinical pharmacokinetic studies of drugs	0.67	1	0.25	1	0.5	0.67	0.67	0.5	0.6	5.86
P95	Technical guidelines for toxicity studies of repeated drug administration	0.67	1	0.25	1	0.5	0.67	0.67	0.5	0.6	5.86
P96	Opinions on Reforming the Review and Approval System for Drugs and Medical Devices, 2015	0.67	1	0.25	1	0.67	0.67	0.67	1	0.4	6.33
P97	Good Practice for Drug Distribution 2015	0.67	0.67	0.25	1	0.5	0.67	0.67	0.5	0.8	5.73
P98	General principles of clinical research on new traditional Chinese medicine	0.67	1	0.25	1	0.5	0.67	0.67	0.75	0.6	6.11
P99	Good Practice for Drug Distribution 2016	0.67	1	0.25	1	0.67	0.67	0.67	1	0.6	6.53
P100	Law of the People's Republic of China on Traditional Chinese Medicine, 2017	0.83	1	0.25	1	0.83	0.83	0.67	0.75	0.6	6.76
P101	Good Clinical Practice for Non-Clinical Research, 2017	0.67	0.67	0.25	1	0.67	0.67	0.67	0.5	0.6	5.7
P102	Opinions on Deepening the Reform of the Review and Approval System and Encouraging Innovation of Drugs and Medical Devices, 2017	0.83	1	0.25	1	0.67	0.67	0.67	1	0.6	6.69
P103	Measures for the Supervision and Administration of Drug Production 2017	0.67	1	0.25	1	0.5	0.67	0.67	0.75	0.6	6.11
P104	Guidelines for the Review of Registration, Approval and Acceptance of Traditional Chinese Medicine and Natural Medicine (Trial)	0.83	1	0.25	1	0.67	0.67	0.67	0.67	0.6	6.36
P105	Technical guidelines for research on the change of production process of marketed traditional Chinese medicine	0.67	1	0.25	1	0.5	0.67	0.67	0.5	0.6	5.86
P106	Technical guidelines for naming generic names of Chinese patent medicines	0.67	1	0.25	1	0.5	0.67	0.67	0.5	0.6	5.86
P107	Specification of Chinese patent medicine expresses technical guiding principles	0.67	1	0.25	1	0.5	0.67	0.67	0.5	0.6	5.86
P108	The Regulations on Simplified Registration, Approval and Administration of Traditional Chinese Medicine Compound Preparations of Ancient Famous Prescriptions, 2018	0.67	1	0.25	1	0.67	0.67	0.67	1	0.8	6.73
P109	Communication Measures for Drug Research and Development and Technical Evaluation 2018	0.83	1	0.25	1	0.83	0.67	0.67	0.75	0.6	6.6
P110	Technical guidelines for clinical research of new Chinese medicine for syndromes	0.67	1	0.25	1	0.67	0.67	0.67	0.75	0.6	6.28
P111	Technical guidelines for drug genotoxicity research	0.67	1	0.25	1	0.67	0.67	0.67	0.75	0.6	6.28
P112	Guidelines for clinical evaluation of liver injury induced by traditional Chinese medicine	0.67	1	0.25	1	0.67	0.67	0.67	0.75	0.6	6.28
P113	Opinions on Promoting the Inheritance and Innovation of Traditional Chinese Medicine (TCM), 2019	0.67	1	0.25	1	0.83	0.83	0.67	1	0.8	7.05
P114	Drug Administration Law of the People's Republic of China, 2019	0.83	1	0.25	1	0.83	0.83	0.67	0.75	0.8	6.96
P115	Regulations for the Implementation of the Drug Administration Law of the People's Republic of China, 2019	0.83	1	0.25	1	0.83	0.83	0.67	0.75	0.8	6.96
P116	Guidelines for the Review of Registration Acceptance of Traditional Chinese Medicine (Draft), 2020	0.83	1	0.25	1	0.67	0.67	0.67	0.75	0.8	6.64
P117	Measures for the Administration of Drug Registration 2020	0.83	1	0.25	1	1	0.83	1	0.75	1	7.66
P118	Annex 1: Classification of Chinese Medicine Registration and Application information requirements 2020	0.33	0.67	0.25	0.5	0.33	0.33	0.67	0.25	0.6	3.93
P119	The 14th Five-Year Plan for National Drug Safety and High-quality Development, 2020	0.83	1	0.25	1	0.67	0.83	0.67	0.75	0.8	6.8
P120	Implementation Opinions of the State Food and Drug Administration on Promoting the Inheritance, Innovation and Development of Traditional Chinese Medicine, 2020	0.83	1	0.25	1	0.67	0.83	0.67	0.75	0.8	6.8
P121	Good Clinical Practice 2020	0.83	1	0.25	1	0.67	0.67	0.67	0.75	0.6	6.44
P122	Technical guidelines for the Study of quality standards for New Traditional Chinese Medicine (Draft)	0.67	1	0.25	1	0.5	0.67	0.67	0.5	0.6	5.86
P123	Guiding principles for drug development and evaluation supported by real-world evidence (trial)	0.67	1	0.25	1	0.5	0.67	0.67	0.5	0.6	5.86
P124	Guidelines on Data Submission for Drug Clinical Trials (Trial)	0.67	1	0.25	1	0.5	0.67	0.67	0.5	0.6	5.86
P125	Guiding Principles for the Noninferiority Design of Drug Clinical Trials	0.67	1	0.25	1	0.5	0.67	0.67	0.5	0.6	5.86
P126	Guidelines for Drug Clinical Trial Data Monitoring Committee (Trial)	0.67	1	0.25	1	0.5	0.67	0.67	0.5	0.6	5.86
P127	Technical guidelines for research on quality standards for New Traditional Chinese Medicine (Trial)	0.67	1	0.25	1	0.5	0.67	0.67	0.5	0.6	5.86
P128	Technical guidelines for Research on quality control of Medicinal materials for New Traditional Chinese Medicine (Trial)	0.67	1	0.25	1	0.5	0.67	0.67	0.5	0.6	5.86
P129	Technical guidelines for pharmaceutical research at different stages of New Drug Research in Traditional Chinese Medicine (Trial)	0.67	1	0.25	1	0.5	0.67	0.67	0.5	0.6	5.86
P130	Technical guidelines for Homogenization Research of Traditional Chinese Medicine (Trial)	0.67	1	0.25	1	0.5	0.67	0.67	0.5	0.6	5.86
P131	Pharmaceutical data requirements for communication meetings in the process of new Chinese medicine research (trial)	0.67	1	0.25	1	0.5	0.67	0.67	0.5	0.6	5.86
P132	Technical guidelines for Marketing of Drugs with conditional approval (Trial)	0.67	1	0.25	1	0.5	0.67	0.67	0.5	0.6	5.86
P133	Technical guidelines for Research on the Production Process of Compound Preparations of Traditional Chinese Medicine (Trial)	0.67	1	0.25	1	0.5	0.67	0.67	0.5	0.6	5.86
P134	Technical guidelines for Research on Biological effect Detection of Traditional Chinese Medicine (Trial)	0.67	1	0.25	1	0.5	0.67	0.67	0.5	0.6	5.86
P135	Guidelines for subgroup analysis in drug clinical trials (trial)	0.67	1	0.25	1	0.5	0.67	0.67	0.5	0.6	5.86
P136	Guidelines for covariate adjustment in drug clinical trials	0.67	1	0.25	1	0.5	0.67	0.67	0.5	0.6	5.86
P137	Guidelines on multiplicity in drug clinical trials (for trial implementation)	0.67	1	0.25	1	0.5	0.67	0.67	0.5	0.6	5.86
P138	"14th Five-Year Plan for Drug Safety and High-quality Development" 2021	0.83	1	0.25	1	1	0.83	1	1	0.8	7.71
P139	Technical guidelines for Quality Research of New Traditional Chinese Medicine (Trial)	0.67	1	0.25	1	0.5	0.67	0.67	0.5	0.6	5.86
P140	Technical guidelines for the Study of Drug Interactions (Trial)	0.67	1	0.25	1	0.5	0.67	0.67	0.5	0.6	5.86
P141	Guidelines for the adaptive design of drug clinical trials (trial)	0.67	1	0.25	1	0.5	0.67	0.67	0.5	0.6	5.86
P142	Technical guidelines for research on pharmaceutical change of marketed Traditional Chinese Medicine (Trial)	0.67	1	0.25	1	0.5	0.67	0.67	0.5	0.6	5.86
P143	Technical guidelines for pharmaceutical research of Traditional Chinese medicine compound Preparations managed according to the directory of ancient classic Prescriptions (Trial)	0.67	1	0.25	1	0.5	0.67	0.67	0.5	0.6	5.86
P144	Guidelines for the writing of theoretical application materials for New compound preparations of Traditional Chinese Medicine (Trial)	0.67	1	0.25	1	0.5	0.67	0.67	0.5	0.6	5.86
P145	Guidelines for writing instructions of traditional Chinese medicine compound preparations with ancient famous prescriptions (Trial)	0.67	1	0.25	1	0.5	0.67	0.67	0.5	0.6	5.86
P146	Guiding principles for the comprehensive analysis of the effectiveness of drug clinical research (Trial)	0.67	1	0.25	1	0.5	0.67	0.67	0.5	0.6	5.86
P147	Technical guidelines for the study of samples for toxicological research of New Chinese Medicine (Trial)	0.67	1	0.25	1	0.5	0.67	0.67	0.5	0.6	5.86
P148	Technical guidelines for clinically independent drug studies	0.67	1	0.25	1	0.5	0.67	0.67	0.5	0.6	5.86
P149	Guidelines for the randomization of drug clinical trials (Trial)	0.67	1	0.25	1	0.5	0.67	0.67	0.5	0.6	5.86
P150	Communication guidelines based on the "three in One" evidence system for registration and review (for trial implementation	0.67	1	0.25	1	0.5	0.67	0.67	0.5	0.6	5.86
P151	Guiding principles for clinical research and development of new drugs of traditional Chinese medicine compound preparations based on human experience (trial)	0.67	1	0.25	1	0.5	0.67	0.67	0.5	0.6	5.86
P152	Technical guidelines for protocol change during drug clinical trials (Trial)	0.67	1	0.25	1	0.5	0.67	0.67	0.5	0.6	5.86
P153	Technical guidelines for the Study of Clinical dependence of Drugs (trial)	0.67	1	0.25	1	0.5	0.67	0.67	0.5	0.6	5.86
P154	Technical guidelines for research on drugs with the same name and the same prescription (Trial)	0.67	1	0.25	1	0.5	0.67	0.67	0.5	0.6	5.86
P155	Guiding principles for the blinding of drug clinical trials (Trial)	0.67	1	0.25	1	0.5	0.67	0.67	0.5	0.6	5.86
P156	Special Regulations on the Registration and Administration of Traditional Chinese Medicine in 2023	0.83	1	0.25	1	1	0.83	1	1	1	7.91
P157	Measures on Further Strengthening the scientific supervision of Traditional Chinese Medicine to Promote the Inheritance and Innovation of Traditional Chinese Medicine in 2023	0.83	1	0.25	1	1	0.83	1	1	0.8	7.71
P158	Measures for the Quality Supervision and Administration of Drug Business and Use 2023	0.83	1	0.25	1	1	0.67	1	1	0.6	7.35
P159	Measures for the Administration of Drug Standards 2023	0.83	1	0.25	1	1	0.83	0.67	1	0.6	7.18
P160	Measures for the Supervision and Inspection of Drug Clinical Trial Institutions (Trial Implementation) in 2023	0.83	1	0.25	1	1	0.83	0.67	0.75	0.6	6.93
P161	Communication guidelines for drug registration applications supported by real-world evidence (trial implementation)	0.67	1	0.25	1	0.5	0.67	0.67	0.5	0.8	6.06
P162	Guidelines for summary analysis and reporting of safety information during drug clinical trials (trial)	0.67	1	0.25	1	0.5	0.67	0.67	0.5	0.6	5.86
P163	Technical guidelines for research on the preparation of drugs for clinical trials of new traditional Chinese Medicine (Trial)	0.67	1	0.25	1	0.5	0.67	0.67	0.5	0.6	5.86
P164	Technical guidelines for pharmaceutical research of other Traditional Chinese medicine compound Preparations derived from ancient classical formulas (Trial implementation)	0.67	1	0.25	1	0.5	0.83	0.67	0.75	0.8	6.47
P165	Technical guidelines for pharmaceutical research of new compound preparations of traditional Chinese Medicine based on human experience (trial)	0.67	1	0.25	1	0.5	0.67	0.67	0.5	0.6	5.86
	Average value	0.661273	0.942	0.25	0.963636	0.557818	0.643394	0.677818	0.547515	0.614545	5.858
		0
				0.25	0.961538	0.548333	0.637756	0.674038	0.537436	0.611538	#REF!
			0
		0.660131
					0.968674	0.560655	0.648834	0.678036	0.553549	0.614976	0.670787
